# Supplementary material for: Identifying Molecular Modulators of the Vascular Invasion in Rectal Carcinoma: Role of ADAMTS8 and Its Co-Dependent Genes
Source: Int J Mol Sci. 2025 Jun 28;26(13):6261. doi: 10.3390/ijms26136261 (PMC12250320; doi:10.3390/ijms26136261)
Supplement: Supplementary file 1 [file ijms-26-06261-s001.zip]

Archive with 1 entries (1 files):
- ijms-3661972-supplementary.pdf
